# Supplementary material for: Mechanisms of action of Coxiella burnetii effectors inferred from host-pathogen protein interactions
Source: PLoS One. 2017 Nov 27;12(11):e0188071. doi: 10.1371/journal.pone.0188071 (PMC5703456; doi:10.1371/journal.pone.0188071)
Supplement: S1 Table — The table provides host proteins known to be indiscriminate binders and eliminated from our yeast two-hybrid high-throughput screen. (XLSX) [file pone.0188071.s001.xlsx]

## Sheet: Excluded host proteins
S1 Table. Excluded host proteins. The table provides host proteins known to be indiscriminate binders and eliminated from our yeast two-hybrid high-throughput screen.
Bait ID	Bait vector	Prey ID	Prey description	Prey name	Y2H screening batch
CBU_0881	pGBGT7g	ref|XM_006725060.1|	PREDICTED: Homo sapiens zinc finger protein 251 (ZNF251), transcript variant X2, mRNA	ZNF251	2014-05-14	ZNF251
CBU_1724	pGBGT7g	ref|NM_152516.2|	Homo sapiens copper metabolism (Murr1) domain containing 1 (COMMD1), mRNA	COMMD1	2014-05-14	COMMD1
CBU_1769	pGBGT7g	ref|NM_006837.2|	Homo sapiens COP9 signalosome subunit 5 (COPS5), mRNA	COPS5	2014-05-14	COPS5
CBU_1379	pGBGT7g	ref|NM_015907.2|	Homo sapiens leucine aminopeptidase 3 (LAP3), mRNA	LAP3	2014-05-14	LAP3
CBUA0014	pGBKCg	ref|NM_001677.3|	Homo sapiens ATPase, Na+/K+ transporting, beta 1 polypeptide (ATP1B1), mRNA	ATP1B1	2014-06-25	ATP1B1
CBUA0014	pGBKCg	ref|NM_001172819.1|	Homo sapiens phosphoglucomutase 1 (PGM1), transcript variant 3, mRNA	PGM1	2014-06-25	PGM1
CBUA0014	pGBKCg	ref|XM_006722736.1|	PREDICTED: Homo sapiens DnaJ (Hsp40) homolog, subfamily B, member 1 (DNAJB1), transcript variant X4, mRNA	DNAJB1	2014-06-25	DNAJB1
CBUA0014	pGBKCg	ref|NM_001172819.1|	Homo sapiens phosphoglucomutase 1 (PGM1), transcript variant 3, mRNA	PGM1	2014-06-25	PGM1
CBU_0801	pGBKCg	ref|NM_182649.1|	Homo sapiens proliferating cell nuclear antigen (PCNA), transcript variant 2, mRNA	PCNA	2014-06-25	PCNA
CBU_1524	pGBKCg	ref|NM_182649.1|	Homo sapiens proliferating cell nuclear antigen (PCNA), transcript variant 2, mRNA	PCNA	2014-06-25	PCNA
CBU_1379	pGBKCg	ref|NM_182649.1|	Homo sapiens proliferating cell nuclear antigen (PCNA), transcript variant 2, mRNA	PCNA	2014-06-25	PCNA
CBU_1457	pGBKCg	ref|NM_003096.2|	Homo sapiens small nuclear ribonucleoprotein polypeptide G (SNRPG), mRNA	SNRPG	2014-06-25	SNRPG
CBU_1724	pGBKCg	ref|NM_003096.2|	Homo sapiens small nuclear ribonucleoprotein polypeptide G (SNRPG), mRNA	SNRPG	2014-06-25	SNRPG
CBU_1724	pGBKCg	ref|NM_001679.2|	Homo sapiens ATPase, Na+/K+ transporting, beta 3 polypeptide (ATP1B3), mRNA	ATP1B3	2014-06-25	ATP1B3
CBU_1724	pGBKCg	ref|NM_001172819.1|	Homo sapiens phosphoglucomutase 1 (PGM1), transcript variant 3, mRNA	PGM1	2014-06-25	PGM1
CBU_2078	pGBKCg	ref|NM_182649.1|	Homo sapiens proliferating cell nuclear antigen (PCNA), transcript variant 2, mRNA	PCNA	2014-06-25	PCNA
CBU_2078	pGBKCg	ref|NM_152516.2|	Homo sapiens copper metabolism (Murr1) domain containing 1 (COMMD1), mRNA	COMMD1	2014-06-25	COMMD1
CBU_2078	pGBKCg	ref|XM_006722736.1|	PREDICTED: Homo sapiens DnaJ (Hsp40) homolog, subfamily B, member 1 (DNAJB1), transcript variant X4, mRNA	DNAJB1	2014-06-25	DNAJB1
CBU_0236	pGBKCg	ref|XM_006725060.1|	PREDICTED: Homo sapiens zinc finger protein 251 (ZNF251), transcript variant X2, mRNA	ZNF251	2014-06-25	ZNF251
